# Supplementary material for: The acceptance and impact of Google Classroom integrating into a clinical pathology course for nursing students: A technology acceptance model approach
Source: PLoS One. 2021 Mar 5;16(3):e0247819. doi: 10.1371/journal.pone.0247819 (PMC7935261; doi:10.1371/journal.pone.0247819)
Supplement: S1 File — (XLSX) [file pone.0247819.s004.xlsx]

## Sheet: Raw data
ID	group	sex	age	House	Dorm	Mobile	phone	Frequency	Hours	procedure1	encourage1	concern1	LS1	procedure2	encourage2	concern2	LS2	AA1	AA2	PU1	PEOU1	PP1	IQ1	SCE1	ITU1	TA1	PU2	PEOU2	PP2	IQ2	SCE2	ITU2	TA2
1	0	1	18.7844	1	1	1	1	3	4	35	39	26	100	34	34	28	96	71.4	82	N/A	N/A	N/A	N/A	N/A	N/A	N/A	N/A	N/A	N/A	N/A	N/A	N/A	N/A
2	0	0	19.1403	1	0	1	1	3	4	33	38	30	101	35	40	30	105	78.6	78	N/A	N/A	N/A	N/A	N/A	N/A	N/A	N/A	N/A	N/A	N/A	N/A	N/A	N/A
3	0	0	19.5756	1	0	1	1	3	4	33	36	29	98	33	39	27	99	78.6	92	N/A	N/A	N/A	N/A	N/A	N/A	N/A	N/A	N/A	N/A	N/A	N/A	N/A	N/A
4	0	0	19.5838	1	1	1	1	3	4	30	32	24	86	29	34	28	91	83.8	88	N/A	N/A	N/A	N/A	N/A	N/A	N/A	N/A	N/A	N/A	N/A	N/A	N/A	N/A
5	0	0	18.7187	1	1	1	1	3	4	35	34	27	96	35	39	29	103	88.1	92	N/A	N/A	N/A	N/A	N/A	N/A	N/A	N/A	N/A	N/A	N/A	N/A	N/A	N/A
6	0	0	19.1075	1	1	1	1	3	4	28	31	23	82	28	31	26	85	73.8	70	N/A	N/A	N/A	N/A	N/A	N/A	N/A	N/A	N/A	N/A	N/A	N/A	N/A	N/A
7	0	0	19.3895	1	0	1	1	3	4	32	35	23	90	35	40	29	104	66.7	84	N/A	N/A	N/A	N/A	N/A	N/A	N/A	N/A	N/A	N/A	N/A	N/A	N/A	N/A
8	0	0	18.7105	1	1	1	1	3	4	34	34	30	98	34	40	30	104	85.7	86	N/A	N/A	N/A	N/A	N/A	N/A	N/A	N/A	N/A	N/A	N/A	N/A	N/A	N/A
9	0	0	19.6085	1	0	1	1	3	3	31	28	27	86	34	36	24	94	88.1	96	N/A	N/A	N/A	N/A	N/A	N/A	N/A	N/A	N/A	N/A	N/A	N/A	N/A	N/A
10	0	0	18.694	0	1	1	1	3	4	35	40	30	105	29	32	24	85	78.6	82	N/A	N/A	N/A	N/A	N/A	N/A	N/A	N/A	N/A	N/A	N/A	N/A	N/A	N/A
11	0	0	19.0034	1	0	1	1	3	4	35	40	30	105	35	40	30	105	57.1	88	N/A	N/A	N/A	N/A	N/A	N/A	N/A	N/A	N/A	N/A	N/A	N/A	N/A	N/A
12	0	0	19.499	1	1	1	1	3	4	29	31	24	84	32	35	25	92	71.4	82	N/A	N/A	N/A	N/A	N/A	N/A	N/A	N/A	N/A	N/A	N/A	N/A	N/A	N/A
13	0	0	19.4497	1	0	1	1	3	4	35	37	30	102	35	40	29	104	76.2	90	N/A	N/A	N/A	N/A	N/A	N/A	N/A	N/A	N/A	N/A	N/A	N/A	N/A	N/A
14	0	0	18.7461	1	0	1	1	3	4	35	39	29	103	35	40	30	105	83.3	92	N/A	N/A	N/A	N/A	N/A	N/A	N/A	N/A	N/A	N/A	N/A	N/A	N/A	N/A
15	0	0	19.3429	1	0	1	1	3	4	35	37	27	99	35	39	28	102	95.2	100	N/A	N/A	N/A	N/A	N/A	N/A	N/A	N/A	N/A	N/A	N/A	N/A	N/A	N/A
16	0	0	19.1047	1	1	1	1	3	4	34	35	29	98	31	33	28	92	81	84	N/A	N/A	N/A	N/A	N/A	N/A	N/A	N/A	N/A	N/A	N/A	N/A	N/A	N/A
17	0	0	19.4689	1	1	1	1	3	4	33	36	25	94	34	39	29	102	81	88	N/A	N/A	N/A	N/A	N/A	N/A	N/A	N/A	N/A	N/A	N/A	N/A	N/A	N/A
18	0	0	19.5619	1	1	1	1	3	4	32	39	28	99	34	36	28	98	81	86	N/A	N/A	N/A	N/A	N/A	N/A	N/A	N/A	N/A	N/A	N/A	N/A	N/A	N/A
19	0	0	18.9049	0	0	1	1	3	4	35	40	28	103	35	40	30	105	100	100	N/A	N/A	N/A	N/A	N/A	N/A	N/A	N/A	N/A	N/A	N/A	N/A	N/A	N/A
20	0	0	19.5674	1	0	1	1	3	4	35	36	25	96	32	26	24	82	78.6	90	N/A	N/A	N/A	N/A	N/A	N/A	N/A	N/A	N/A	N/A	N/A	N/A	N/A	N/A
21	0	0	19.1978	1	0	1	1	3	4	33	33	23	89	31	32	25	88	76.2	80	N/A	N/A	N/A	N/A	N/A	N/A	N/A	N/A	N/A	N/A	N/A	N/A	N/A	N/A
22	0	0	19.5264	1	1	1	1	3	4	34	40	30	104	35	40	30	105	81	84	N/A	N/A	N/A	N/A	N/A	N/A	N/A	N/A	N/A	N/A	N/A	N/A	N/A	N/A
23	0	0	19.5099	1	1	1	1	3	4	28	32	24	84	35	40	30	105	64.3	94	N/A	N/A	N/A	N/A	N/A	N/A	N/A	N/A	N/A	N/A	N/A	N/A	N/A	N/A
24	0	1	19.0965	1	0	1	1	3	4	27	25	21	73	28	32	24	84	66.7	84	N/A	N/A	N/A	N/A	N/A	N/A	N/A	N/A	N/A	N/A	N/A	N/A	N/A	N/A
25	0	0	19.1951	1	0	1	0	3	4	31	27	20	78	35	39	28	102	71.4	82	N/A	N/A	N/A	N/A	N/A	N/A	N/A	N/A	N/A	N/A	N/A	N/A	N/A	N/A
26	0	0	18.8939	1	0	1	1	3	4	35	40	30	105	35	40	30	105	76.2	86	N/A	N/A	N/A	N/A	N/A	N/A	N/A	N/A	N/A	N/A	N/A	N/A	N/A	N/A
27	0	0	19.0198	1	1	1	1	3	3	35	40	30	105	35	40	30	105	83.3	88	N/A	N/A	N/A	N/A	N/A	N/A	N/A	N/A	N/A	N/A	N/A	N/A	N/A	N/A
28	0	0	19.1595	1	1	1	1	3	3	35	40	30	105	35	40	30	105	81	96	N/A	N/A	N/A	N/A	N/A	N/A	N/A	N/A	N/A	N/A	N/A	N/A	N/A	N/A
29	0	0	19.4606	1	0	1	1	3	3	30	30	23	83	31	34	26	91	85.7	90	N/A	N/A	N/A	N/A	N/A	N/A	N/A	N/A	N/A	N/A	N/A	N/A	N/A	N/A
30	0	0	19.0746	0	0	1	1	3	3	35	40	30	105	35	40	30	105	81	88	N/A	N/A	N/A	N/A	N/A	N/A	N/A	N/A	N/A	N/A	N/A	N/A	N/A	N/A
31	0	0	19.4743	0	0	1	1	3	4	30	30	27	87	31	34	26	91	76.2	90	N/A	N/A	N/A	N/A	N/A	N/A	N/A	N/A	N/A	N/A	N/A	N/A	N/A	N/A
32	0	0	19.5784	1	1	1	1	3	3	35	37	30	102	35	39	29	103	73.8	80	N/A	N/A	N/A	N/A	N/A	N/A	N/A	N/A	N/A	N/A	N/A	N/A	N/A	N/A
33	0	0	18.7324	1	1	1	1	3	4	28	27	23	78	29	29	22	80	45.2	38	N/A	N/A	N/A	N/A	N/A	N/A	N/A	N/A	N/A	N/A	N/A	N/A	N/A	N/A
34	0	0	18.7433	1	0	1	1	2	3	33	38	29	100	33	38	28	99	71.4	80	N/A	N/A	N/A	N/A	N/A	N/A	N/A	N/A	N/A	N/A	N/A	N/A	N/A	N/A
35	0	0	19.321	1	1	1	1	3	3	28	32	24	84	35	38	27	100	83.3	94	N/A	N/A	N/A	N/A	N/A	N/A	N/A	N/A	N/A	N/A	N/A	N/A	N/A	N/A
36	1	0	18.9185	1	1	1	1	3	4	34	33	25	92	31	39	29	99	50	82	20	20	20	24	20	20	124	21	24	24	27	24	21	141
37	1	0	19.1896	1	1	1	1	3	4	35	40	30	105	35	40	30	105	40.5	64	22	22	21	20	21	20	126	20	25	21	26	25	25	142
38	1	0	19.3265	1	0	1	1	3	4	35	40	30	105	32	39	29	100	59.5	68	20	20	20	24	23	23	130	22	22	22	27	24	25	142
39	1	0	18.7871	1	1	1	1	3	3	35	40	30	105	35	40	30	105	90.5	92	25	25	24	28	25	25	152	25	25	23	28	25	25	151
40	1	1	18.6612	1	1	1	1	3	4	32	33	21	86	35	40	30	105	78.6	66	22	21	16	26	19	16	120	20	20	20	24	20	20	124
41	1	0	19.0062	1	1	0	1	3	4	34	37	28	99	35	36	29	100	69	92	24	24	23	27	23	23	144	24	25	24	28	24	24	149
42	1	0	19.4004	1	1	1	1	3	4	35	37	28	100	35	34	24	93	83.3	84	25	25	23	28	24	20	145	25	25	23	26	22	20	141
43	1	0	19.5127	1	1	1	1	3	3	35	40	30	105	35	40	30	105	95.2	98	25	25	25	30	25	25	155	25	25	25	30	21	25	151
44	1	0	19.2854	1	0	1	1	3	3	34	29	28	91	35	40	30	105	81	86	20	20	18	22	20	17	117	25	25	25	30	25	25	155
45	1	0	19.5674	1	1	1	1	3	4	30	32	24	86	35	40	30	105	92.9	96	25	25	19	24	20	19	132	25	25	17	27	19	20	133
46	1	0	18.6557	1	1	1	1	3	4	35	39	30	104	35	40	30	105	92.9	96	25	25	25	30	25	25	155	25	25	25	30	24	25	154
47	1	0	19.2252	0	1	1	0	3	4	35	40	30	105	35	40	30	105	83.3	90	20	16	19	27	15	17	114	25	25	25	30	25	25	155
48	1	0	19.0281	0	0	1	1	3	3	35	36	28	99	34	36	29	99	85.7	90	25	25	25	30	25	21	151	24	25	25	30	25	24	153
49	1	0	18.7488	1	0	1	1	3	4	31	33	24	88	30	32	27	89	88.1	92	22	20	22	24	21	21	130	22	25	23	28	23	21	142
50	1	0	19.0116	0	0	1	1	3	3	29	32	25	86	35	40	30	105	88.1	96	25	25	25	30	23	22	150	25	25	25	30	25	25	155
51	1	0	18.6448	1	1	1	1	3	4	33	36	29	98	30	32	28	90	90.5	96	22	25	22	27	23	24	143	24	25	24	25	25	24	147
52	1	0	19.3785	1	1	1	1	3	4	35	38	28	101	34	38	25	97	88.1	96	23	24	20	26	17	20	130	20	18	21	26	18	19	122
53	1	0	18.7789	1	1	1	1	3	2	35	40	28	103	35	40	30	105	100	98	25	25	24	28	23	23	148	24	25	24	29	24	24	150
54	1	0	19.6003	1	1	1	1	3	4	35	35	28	98	34	35	29	98	97.6	94	23	25	24	26	24	24	146	23	24	22	26	25	18	138
55	1	0	19.091	1	1	1	1	3	4	35	40	30	105	35	40	30	105	78.6	92	25	25	25	30	25	25	155	25	25	25	30	25	25	155
56	1	1	19.0554	1	1	1	1	3	3	33	37	28	98	29	29	27	85	69	88	22	19	18	24	21	22	126	20	25	13	24	25	18	125
57	1	0	19.1348	1	1	1	1	3	3	34	32	24	90	35	40	30	105	88.1	84	25	23	16	28	22	17	131	25	25	20	24	25	25	144
58	1	0	18.9432	1	0	1	1	3	4	35	40	30	105	35	40	30	105	66.7	78	25	21	23	24	20	23	136	25	25	23	30	25	25	153
59	1	0	19.1239	1	0	1	1	3	4	35	40	30	105	28	32	24	84	78.6	86	25	25	25	30	25	25	155	20	20	20	24	20	20	124
60	1	1	19.4333	1	1	1	1	3	4	29	31	27	87	28	32	25	85	85.7	90	20	20	20	25	19	19	123	20	20	20	24	20	20	124
61	1	0	18.6667	1	1	1	1	3	4	35	39	29	103	28	32	24	84	57.1	84	23	22	19	30	24	21	139	20	20	20	24	20	20	124
62	1	0	19.1047	1	1	1	1	3	4	35	40	30	105	35	40	30	105	90.5	88	20	20	20	22	20	20	122	20	20	20	26	20	20	126
63	1	0	18.6366	1	1	1	1	3	4	35	40	30	105	35	40	30	105	71.4	88	25	20	20	30	25	24	144	24	17	21	30	23	24	139
64	1	0	19.4059	1	1	1	1	3	4	28	32	24	84	35	40	30	105	64.3	84	20	20	20	24	20	20	124	25	25	25	30	25	25	155
65	1	0	19.2799	0	0	1	1	3	3	33	33	25	91	35	40	30	105	83.3	90	25	25	23	28	25	23	149	25	25	25	30	25	25	155
66	1	0	18.6475	1	0	1	1	3	4	34	38	30	102	35	40	30	105	71.4	84	25	20	24	28	23	25	145	25	25	24	28	25	25	152
67	1	0	19.1869	1	0	1	1	3	4	34	29	25	88	34	34	27	95	78.6	90	20	22	15	24	18	18	117	19	25	20	27	25	21	137
68	1	0	18.7077	1	1	1	1	3	4	35	36	30	101	35	39	29	103	76.2	84	19	25	19	23	22	18	126	24	22	19	23	18	20	126
69	1	0	18.6667	1	1	1	1	3	4	35	40	30	105	33	39	30	102	50	74	22	25	25	30	25	25	152	22	25	19	25	24	20	135
70	1	0	19.0335	1	1	1	1	3	4	35	37	30	102	35	40	30	105	88.1	92	25	20	23	27	24	23	142	25	25	25	30	25	23	153
71	1	0	19.3457	1	0	1	1	3	4	35	38	30	103	35	40	30	105	92.9	94	25	25	24	27	25	25	151	25	25	25	30	25	25	155
72	1	0	19.3648	1	1	1	0	3	4	34	32	23	89	30	30	29	89	90.5	94	25	22	24	25	23	24	143	25	25	25	30	25	25	155
73	1	0	18.6968	1	0	1	1	3	3	34	34	29	97	35	34	30	99	88.1	96	10	25	12	24	25	14	110	18	25	16	26	23	15	123
74	1	0	19.1513	0	1	1	1	3	3	33	32	24	89	28	34	24	86	83.3	90	20	20	20	26	22	20	128	20	20	20	24	20	21	125
